# Supplementary material for: Comprehensive Review and Meta‐Analysis of Psychological and Pharmacological Treatment for Intermittent Explosive Disorder: Insights From Both Case Studies and Randomized Controlled Trials
Source: Clin Psychol Psychother. 2025 Jan 17;32(1):e70016. doi: 10.1002/cpp.70016 (PMC11740934; doi:10.1002/cpp.70016)
Supplement: Supplementary file 7 — Appendix S7 Supporting information. [file CPP-32-e70016-s001.xlsx]

## Sheet: 工作表 1 - Extracted Study Data fo
Extracted Study Data for Case Studies
Study ID	Country	Demongraphic information of Patient(s)	Diagnostic criteria used (e.g., DSM-5)	Duration of Illness	Comorbid Conditions	Type of Treatment	Specific Medications Used (Dosage and duration of each medication)	Psychotherapy Details (Type (e.g., CBT)	Duration and frequency of sessions)	Adjunctive/Previous Treatment	Follow-up Duration	Type and severity of adverse effects from treatments	Overall Performance Improvement	Other Notes
Alvarez-Alonso 2016	USA	43 year-old single male	DSM-IV-TR criteria (2000)	more than 27 years	Tourette Syndrome, OCD	Neurosurgery	Stereotactic surgery		First procedure: Radiofrequency lesions of the anterior limb of both internal capsules (capsulotomies). Second surgery: Further radiofrequency lesions. Third surgery: A new intervention was developed in which radiofrequency lesions were anew conducted. Fourth procedure: The main purpose was the enlargement of the previous cingulotomies.			5-month post surgery	Significantly improved his cognitive flexibility. Cognitive flexibility deficits may be also related to increased aggressiveness. Therefore, improvements at this level may involve a reduction of impulsivity and aggressive behavior.	a significant change in the management of attentional resources and thus the performance in attention tasks that required less effort to control his behavior improved. Another significant change was the increase in his cognitive flexibility, which allowed him to use external information to modify his behavior.
Berner 2007	USA	20 year-old male	DSM-IV	lifelong struggle	Metabolic Encephalopathy, Focal Epilepsy	Pharmacological	Ketamine		Ketamine up to 60mg over 4 hours; cumulative doses > 200 mg dailyKetamine up to 60mg over 4 hours; cumulative doses > 200 mg daily	Failed medical interventions for anger include 7 anticonvulsants titrated to toxicity (phenobarbital, divalproex, topiramate, gabapentin, lamotrigine, clonazepam, and topiramate), 6 antidepressants (paroxetine, sertraline, clomipramine, imipramine, fluvoxamine, and buspirone), 4 antipsychotics (haloperidol, olanzapine, quetiapine, and risperidone), and clonidine, propranolol, lithium, and tamoxif…		Hallucination
ContrerasLopez 2021	Spain	Four patients (3 men, mean age 27 ±2.8 years)	DSM-5		intellectual disability ;Two patients had congenital rubella, one had a co-diagnosis of infantile autism, and the fourth presented with drug-resistant epilepsy	Pharmacological	Deep brain stimulation (DBS)		Deep brain stimulation (DBS) in the posteromedial nucleus of the hypothalamus (pHyp) ;Bilateral pHyp-DBS was performed with 8-contact directional electrodes.		3, 6, and 12 months after surgery	No adverse events associated with pHyp-DBS were observed.	The average improvement in aggressive behavior in the last follow-up was 6 points (D: 50%, P [ 0.003) while also document- ing an important improvement of the Short Form Health Survey in all domains except bodily pain.
Coskun 2018	USA	12-year-old boy	DSM-5	4 years	ADHD	Pharmacological	Long- acting methylphenidate, Atomoxetine, Risperidone , Sertraline, Carbamazepine		Long- acting methylphenidate (54 mg/d), atomoxetine (40 mg/d), risperidone (1 mg/d),sertraline (50 mg/d);Carbamazepine (2 X 200 mg/d)				After the addition of carbamaz- epine treatment, the patient did not have any anger outbursts in his 11 months of follow-up except for rare and mild anger attacks.	Dramatic improvements with carbamazepine treatment despite not having a history of bipolar disorder.
EITahir 2022	USA	A young man, aged 18 years,	DSM-5		Dandy–Walker malformation; mild intellectual disabilities and epilepsy	Pharmacological	Sodium valproate 1000mg/day and risperidone 2mg/day		Sodium valproate 1000mg/day and risperidone 2mg/day		3months, 6months, and 1year of follow-up		a significant reduction in his aggressive behavior and improved mental state; he was followed and assessed again at 6 months and after a year, and he continued to show stable mental state and behavior.
Feder 1999	USA	A 51-year-old married man; A 30- year-old divorced woman; A 29-year-old married man	DSM-IV			Pharmacological	Sertraline （50mg/pd for A and B; 100mg/pd for C)						The dramatic reduction in impulsive aggressive behavior in all 3 patients with sertraline adds to the implication of serotonergic systems in controlling impulsive aggressive behavior	The following 3 cases are the first known reports in the literature of the efficacy of an SSRI in treating intermittent explosive disorder in patients without comorbid Axis I or Axis II disorders.
Fisher 2017	USA	a middle- aged, Caucasian female ; Midwestern part of United State	DSM-5	lifelong struggle		Psycological		Structural Family Therapy	20 sessions, over a span of 5 months				visibly distressed;feel more confident;body language became less closed;appeared more relaxed and took time to express thoughts;fewer incidents of anger explosions
Freinhar 1985	USA	A 29-year-old man with no prior psychiatric history				Pharmacological	Lithium carbonate;		started on disulfiram, 500 mg/d po ; lithium level was maintained at between 0.5 and 0.8 mEq/L except during the second week,
Giordano 2017	Italy	A 21-year-old Male			traumatic birth complicated ; mild mental impairment	Pharmacological	Deep brain stimulation (DBS)		The stimulation parameters were progressively titrated to 130 Hz, 2.5 V, 210 μs in 2 months.		last follow-up, 22 months after surgery,	without the risk of neurovegetative side effects.	After 22 months of high-frequency monopolar bilateral DBS of the VC/VS, the patient showed a significant improvement. Postoperative 18F-FDG PET-CT studies ruled out a reduction of the hyper- metabolic areas located in the limbic system previously de- tected in pre-operative investigations.
Maley 2010	USA	19-year-old woman			traumatic birth and moderate mental retardation	Pharmacological	Deep brain stimulation (DBS)		Low-frequency stimulation was then tested with initial settings at 2.8-V amplitude, 55 Hz, 270- msec peak width, and with a cycle in which stimulation was on for 3 minutes and off for 5 minutes. After 6 weeks,her stimulation settings were adjusted to a cycle of 3 minutes on and 3 minutes off.At the 5-month, her peak width was increased to 360 msec and frequency reduced to 40 Hz.		6 weeks, 5-month,7 -month and 2 years.		the patient has had no other violent outbursts or physical altercations, and she continues to control any agitation through ver- bal interaction.
Mauck 2014	USA	A 29-year-old Caucasian man	DSM-5		major depressive disorder	Psycological		long-term psychodynamic psychotherapy (LTPP)	once-weekly, 1-hr psychotherapy sessions that were ongoing for 13 months
Osam 2016	Spain	a 33-year-old male Spaniard	DSM-IV-TR			Psycological		Multicomponent cognitive-behavioral therapy
Paone 2009	USA	a 7-year-old boy				Psycological		Child-centered play therapy (CCPT)
Saha 2010	India	31-year-old male				Pharmacological	Fluoxetine 20 mg		Fluoxetine 20 mg		6 months		After 6 months of follow-up, the individual remained asymp‐ tomatic and there were no incidents of episodic outbursts or undirected aggression. There was no evi‐ dence of prominent depressive cognitions.
